# Supplementary material for: Preparation of Graphene Oxide-Maghemite-Chitosan Composites for the Adsorption of Europium Ions from Aqueous Solutions
Source: Molecules. 2022 Nov 19;27(22):8035. doi: 10.3390/molecules27228035 (PMC9694936; doi:10.3390/molecules27228035)
Supplement: Supplementary file 1 [file molecules-27-08035-s001.zip]

Archive with 1 entries (1 files):
- molecules-2031203-supplementary.pdf
